# Supplementary material for: A Systematic Review on Sociodemographic, Financial and Psychological Factors Associated with COVID-19 Vaccine Booster Hesitancy among Adult Population
Source: Vaccines (Basel). 2023 Mar 9;11(3):623. doi: 10.3390/vaccines11030623 (PMC10051942; doi:10.3390/vaccines11030623)
Supplement: Supplementary file 1 [file vaccines-11-00623-s001.zip]

Archive with 1 entries (1 files):
- vaccines-2222518-Supplementary.pdf
